# Supplementary material for: Development of New Meridianin/Leucettine-Derived Hybrid Small Molecules as Nanomolar Multi-Kinase Inhibitors with Antitumor Activity
Source: Biomedicines. 2021 Sep 1;9(9):1131. doi: 10.3390/biomedicines9091131 (PMC8468039; doi:10.3390/biomedicines9091131)
Supplement: Supplementary file 1 [file biomedicines-09-01131-s001.zip]

Archive with 1 entries (1 files):
- biomedicines-1272627-Supplementary.pdf
